# Supplementary material for: Understanding the Plasmonic Effect of Enhanced Photodegradation with Au Nanoparticle Decorated ZnO Nanosheet Arrays under Visible Light Irradiation
Source: Molecules. 2023 Sep 27;28(19):6827. doi: 10.3390/molecules28196827 (PMC10574771; doi:10.3390/molecules28196827)
Supplement: Supplementary file 1 [file molecules-28-06827-s001.zip]

Archive with 1 entries (1 files):
- molecules-2605684-supplementary.pdf
